# Supplementary material for: An Infant Formula with Large, Milk Phospholipid-Coated Lipid Droplets Supports Adequate Growth and Is Well-Tolerated in Healthy, Term Asian Infants: A Randomized, Controlled Double-Blind Clinical Trial
Source: Nutrients. 2022 Feb 1;14(3):634. doi: 10.3390/nu14030634 (PMC8838783; doi:10.3390/nu14030634)
Supplement: Supplementary file 1 [file nutrients-14-00634-s001.zip]

Archive with 1 entries (1 files):
- nutrients-1543355-supplementary.pdf
